# Supplementary material for: The Effect of Lactiplantibacillus plantarum and Lacticaseiba-cillus Rhamnosus Strains on the Reduction of Hexachlorobenzene Residues in Fermented Goat Milk During Refrigerated Storage
Source: Molecules. 2024 Nov 30;29(23):5686. doi: 10.3390/molecules29235686 (PMC11643662; doi:10.3390/molecules29235686)
Supplement: Supplementary file 1 [file molecules-29-05686-s001.zip]

Archive with 1 entries (1 files):
- molecules-3339504-supplementary.pdf
